# Supplementary material for: A machine learning workflow for raw food spectroscopic classification in a future industry
Source: Sci Rep. 2020 Jul 8;10:11212. doi: 10.1038/s41598-020-68156-2 (PMC7343812; doi:10.1038/s41598-020-68156-2)
Supplement: Supplementary file 2 [file 41598_2020_68156_MOESM2_ESM.xlsx]

## Sheet: Probabilities
	Beef	Pork	Fish	Pineapple	Rocket	Chicken	Spinach
Beef1	0.99	0.0014	0.0034	0.00041	0.001	0.0019	0.0013
Beef2	0.99	0.0017	0.0064	0.00016	0.00036	0.0052	0.00057
Beef3	0.99	0.00035	0.0025	0.0002	0.0004	0.005	0.00038
Beef4	0.99	0.00038	0.0031	0.00014	0.00027	0.0046	0.00033
Beef5	0.99	0.00059	0.0024	0.0011	0.0027	0.0031	0.0022
Beef6	0.99	0.00022	0.0023	0.00043	0.00099	0.0038	0.00087
Beef7	0.99	0.00064	0.0032	0.00049	0.0015	0.0061	0.0017
Beef8	0.98	0.0017	0.006	0.0003	0.00089	0.01	0.0011
Beef9	0.97	0.0068	0.012	0.00012	0.00032	0.0082	0.00052
Beef10	0.97	0.0044	0.014	0.00017	0.00034	0.011	0.00056
Beef11	0.99	0.00094	0.0032	0.00049	0.0014	0.005	0.0014
Beef12	0.96	0.0057	0.018	0.00052	0.001	0.011	0.00099
Beef13	0.98	0.0023	0.011	5.9e-05	0.00014	0.0037	0.00019
Beef14	0.97	0.0036	0.018	0.00013	0.00021	0.011	0.00035
Beef15	0.99	0.00072	0.0012	0.0016	0.0031	0.0025	0.002
Beef16	0.99	0.00051	0.0015	0.0006	0.0012	0.0052	0.00083
Beef17	0.99	0.00021	0.0022	0.0004	0.00081	0.0023	0.00059
Beef18	0.99	0.0017	0.0055	0.00021	0.00051	0.0048	0.00046
Beef19	0.98	0.0013	0.0025	0.00049	0.0016	0.012	0.0018
Beef20	0.97	0.0022	0.0041	0.00041	0.001	0.018	0.0014
Beef21	0.99	0.00031	0.0059	0.00023	0.00056	0.0023	0.0006
Beef22	0.99	0.002	0.0096	9.1e-05	0.00021	0.0024	0.0002
Beef23	0.98	0.0013	0.0028	0.0002	0.00036	0.01	0.00069
Beef24	0.98	0.0017	0.0025	0.00027	0.00052	0.012	0.00098
Beef25	0.99	0.0006	0.0017	0.00022	0.00057	0.0056	0.00096
Beef26	0.99	0.0011	0.0034	0.00022	0.00051	0.0085	0.00096
Beef27	0.99	0.00013	0.0011	0.00078	0.0015	0.0022	0.00086
Beef28	0.99	0.00025	0.0032	0.00023	0.00049	0.0048	0.0005
Beef29	0.97	0.0031	0.0049	0.0004	0.00096	0.018	0.0013
Beef30	0.96	0.0053	0.006	0.00059	0.0011	0.026	0.0016
Beef31	0.97	0.0039	0.0034	0.00041	0.0011	0.016	0.0013
Beef32	0.98	0.002	0.0044	0.00035	0.00086	0.016	0.0011
Beef33	0.98	0.0014	0.0023	0.00038	0.0012	0.013	0.0011
Beef34	0.97	0.002	0.0038	0.00037	0.00088	0.019	0.0011
Beef35	0.99	0.0007	0.0019	0.00048	0.0016	0.0058	0.0014
Beef36	0.99	0.00065	0.002	0.00032	0.0011	0.0071	0.00096
Beef37	0.99	0.001	0.0023	0.00027	0.00061	0.0065	0.00064
Beef38	0.98	0.001	0.0044	0.00021	0.00038	0.009	0.00049
Beef39	0.99	0.001	0.001	0.00044	0.00081	0.0098	0.00065
Beef40	0.99	0.00091	0.001	0.00049	0.00091	0.0091	0.00072
Beef41	0.9	0.027	0.012	0.002	0.0028	0.056	0.0035
Beef42	0.92	0.02	0.0086	0.0014	0.0021	0.043	0.0028
Beef43	0.79	0.086	0.021	0.0037	0.0053	0.087	0.0069
Beef44	0.86	0.071	0.012	0.0017	0.0028	0.053	0.0037
Pork1	0.0036	0.99	0.0017	0.0003	0.0004	0.001	0.0006
Pork2	0.0021	0.99	0.0025	0.00021	0.00025	0.00049	0.0004
Pork3	0.0036	0.99	0.0025	0.00033	0.00041	0.00045	0.00051
Pork4	0.00079	1	0.00099	0.00036	0.00045	0.00035	0.00046
Pork5	0.0053	0.99	0.0026	0.00021	0.00026	0.00076	0.00043
Pork6	0.001	1	0.0013	0.00039	0.00049	0.00064	0.0006
Pork7	0.031	0.96	0.0046	0.00044	0.00054	0.00097	0.00069
Pork8	0.0046	0.99	0.0053	0.00035	0.00046	0.00086	0.00077
Pork9	0.0063	0.99	0.0026	0.00089	0.0012	0.0011	0.0014
Pork10	0.005	0.99	0.0025	0.00092	0.0013	0.0018	0.0016
Pork11	0.0045	0.99	0.002	0.00039	0.00057	0.0032	0.00064
Pork12	0.0044	0.99	0.0039	0.00041	0.00064	0.0016	0.00093
Pork13	0.0064	0.99	0.0011	0.0008	0.0012	0.0012	0.00095
Pork14	0.0087	0.99	0.0016	0.00062	0.0008	0.00085	0.00076
Pork15	0.0014	0.99	0.0011	0.0013	0.0021	0.0019	0.0019
Pork16	0.01	0.98	0.0027	0.001	0.0015	0.0021	0.00077
Pork17	1.3e-05	1	0.00096	7.5e-05	9.1e-05	0.002	0.00017
Pork18	0.016	0.97	0.0029	0.00054	0.00082	0.0028	0.0016
Pork19	0.015	0.98	0.0021	0.00053	0.00076	0.0013	0.0011
Pork20	4.6e-06	1	0.00073	0.00016	0.00016	0.0003	0.00025
Pork21	0.0046	0.99	0.002	0.00052	0.00071	0.00073	0.00087
Pork22	0.0022	0.99	0.0028	0.0011	0.0014	0.0007	0.0018
Pork23	0.021	0.97	0.0018	0.00076	0.0011	0.0014	0.0011
Pork24	0.025	0.97	0.0022	0.0014	0.0023	0.0018	0.0021
Pork25	0.00097	0.99	0.0023	0.00038	0.00053	0.0011	0.00077
Pork26	0.00095	0.99	0.0031	0.00034	0.0004	0.00034	0.00062
Pork27	0.0016	0.99	0.0018	0.00092	0.0013	0.0012	0.0012
Pork28	0.035	0.96	0.0029	0.00075	0.00099	0.00089	0.0012
Pork29	0.011	0.98	0.0015	0.0014	0.0022	0.0019	0.0023
Pork30	0.042	0.95	0.0036	0.0011	0.0016	0.0012	0.002
Pork31	0.0049	0.99	0.0018	0.00066	0.00096	0.0011	0.0011
Pork32	7.5e-06	1	0.00062	0.00017	0.00022	0.0012	0.00021
Pork33	0.0022	0.99	0.0015	0.00085	0.0013	0.0026	0.0015
Pork34	0.0065	0.98	0.0019	0.0012	0.0018	0.0016	0.0023
Pork35	0.0012	0.99	0.0025	0.00017	0.00022	0.00067	0.00031
Pork36	0.00067	0.99	0.0027	7.7e-05	9.8e-05	0.0019	0.00013
Pork37	0.00019	0.99	0.0022	0.00073	0.001	0.0015	0.0035
Pork38	0.018	0.97	0.0043	0.00054	0.0007	0.00094	0.00088
Pork39	4.4e-05	1	0.0032	0.00019	0.00023	0.00039	0.00049
Pork40	0.0041	0.99	0.0041	0.00023	0.00026	0.00032	0.00056
Pork41	0.0049	0.99	0.0053	0.00094	0.0011	0.00068	0.0017
Pork42	0.0078	0.98	0.0065	0.00062	0.00075	0.0011	0.0013
Pork43	0.093	0.9	0.0064	0.00068	0.00093	0.0017	0.0013
Pork44	0.064	0.93	0.0035	0.0014	0.002	0.0012	0.0024
Pork45	0.001	0.99	0.0042	0.0012	0.0012	0.0017	0.0028
Pork46	3.3e-05	1	0.0028	0.00018	0.00022	0.00086	0.0004
Pork47	0.00079	1	0.0014	4.5e-05	5.5e-05	0.00094	7.5e-05
Pork48	0.18	0.81	0.0029	0.00067	0.00098	0.0024	0.0011
Pork49	0.0048	0.99	0.0011	0.00044	0.00061	0.00069	0.0006
Pork50	2.5e-05	1	0.0015	0.00042	0.00048	0.00065	0.00057
Pork51	6.9e-06	1	0.00051	0.00025	0.00028	0.00041	0.00029
Pork52	3.1e-06	1	0.001	5.5e-05	5.2e-05	0.00027	7.5e-05
Fish1	3.2e-05	1.8e-05	1	0.00061	0.00083	0.00052	0.00045
Fish2	0.00088	0.00047	0.99	0.0023	0.006	0.00079	0.00037
Fish3	3.6e-05	1.9e-05	1	0.00065	0.00094	0.00037	0.00045
Fish4	0.0014	0.002	0.98	0.003	0.0086	0.0011	0.0027
Fish5	7.5e-06	4e-06	1	0.00038	0.00037	5.1e-06	5.2e-06
Fish6	1.5e-05	8.1e-06	1	0.00049	0.00058	2e-05	9.4e-06
Fish7	1.2e-05	6.8e-06	1	0.0004	0.00056	0.00032	2.8e-05
Fish8	1e-05	2.5e-05	1	0.00011	0.00017	0.0025	6.7e-06
Fish9	0.0002	0.00011	0.99	0.0017	0.0025	0.00027	0.0015
Fish10	0.011	0.01	0.87	0.0094	0.028	0.0034	0.071
Fish11	0.0017	0.024	0.97	3.6e-05	3.8e-05	0.0075	0.00029
Fish12	0.00038	0.019	0.98	2.7e-05	2.2e-05	0.00017	0.0019
Fish13	0.059	0.015	0.92	3.8e-05	3.9e-05	0.0023	0.00092
Fish14	0.01	0.016	0.96	0.0001	0.00013	0.011	0.00095
Fish15	0.0091	0.0075	0.98	3.6e-05	3.5e-05	0.00064	0.0007
Fish16	0.011	0.022	0.96	7.2e-05	8.4e-05	0.0084	0.00064
Fish17	0.00038	0.0019	0.99	1.3e-05	1.2e-05	0.0029	0.00021
Fish18	0.14	0.025	0.83	0.0002	0.00025	0.0013	0.0018
Fish19	0.0012	0.0078	0.98	3.9e-05	4.3e-05	0.0064	0.00028
Fish20	0.00023	0.0021	1	4.9e-05	5.2e-05	0.00012	0.0017
Fish21	0.0067	0.003	0.99	2.6e-05	2.1e-05	0.002	0.00032
Fish22	0.00049	0.00059	1	1.2e-05	8.3e-06	0.0015	0.00023
Fish23	9e-08	1.9e-07	1	1.7e-05	1.3e-05	0.00015	6.1e-05
Fish24	5.2e-06	1.1e-05	1	3.2e-05	3.7e-05	1.4e-05	0.00091
Fish25	0.0012	0.0016	0.99	4.7e-05	4.8e-05	0.0023	0.00043
Fish26	5e-06	1.2e-05	1	2e-05	1.9e-05	0.0017	6.8e-05
Pineapple1	0.0019	0.0013	0.0027	0.97	0.019	0.0016	0.0066
Pineapple2	0.0015	0.0009	0.0015	0.99	0.0034	0.0015	0.0021
Pineapple3	0.0016	0.0011	0.0022	0.98	0.01	0.0013	0.006
Pineapple4	0.0012	0.00085	0.0015	0.99	0.0024	0.0011	0.0021
Pineapple5	0.0061	0.0033	0.0075	0.77	0.14	0.0027	0.072
Pineapple6	0.0021	0.0012	0.0015	0.99	0.003	0.0014	0.0023
Pineapple7	0.002	0.0014	0.0021	0.99	0.0031	0.002	0.0019
Pineapple8	0.0014	0.00093	0.0017	0.99	0.0049	0.0013	0.0038
Pineapple9	0.0013	0.00075	0.0011	0.99	0.0024	0.0014	0.0017
Pineapple10	0.0013	0.001	0.0025	0.98	0.0078	0.00097	0.006
Pineapple11	0.00091	0.0006	0.0012	0.99	0.003	0.00091	0.0029
Pineapple12	0.0012	0.00075	0.0015	0.98	0.0075	0.0011	0.0049
Pineapple13	0.00089	0.00064	0.0012	0.99	0.002	0.00099	0.0023
Pineapple14	0.0014	0.0011	0.0024	0.97	0.01	0.0014	0.012
Pineapple15	0.001	0.00065	0.0011	0.99	0.0013	0.001	0.0016
Pineapple16	0.001	0.00078	0.0016	0.99	0.0037	0.00089	0.0045
Pineapple17	0.00085	0.00057	0.00091	0.99	0.0054	0.00092	0.0058
Pineapple18	0.00083	0.00052	0.00078	1	0.00081	0.001	0.001
Pineapple19	0.0011	0.00078	0.0018	0.99	0.0051	0.001	0.0049
Pineapple20	0.0014	0.0009	0.0019	0.98	0.01	0.0015	0.0058
Pineapple21	0.0014	0.0012	0.0023	0.98	0.0053	0.0012	0.0038
Pineapple22	0.0018	0.0013	0.004	0.95	0.023	0.0012	0.016
Pineapple23	0.0013	0.00092	0.0018	0.98	0.0064	0.0013	0.0042
Pineapple24	0.00065	0.00051	0.00081	1	0.00084	0.0011	0.00087
Pineapple25	0.0015	0.00088	0.0017	0.99	0.0059	0.0012	0.0034
Pineapple26	0.0014	0.00087	0.002	0.98	0.011	0.0012	0.0069
Pineapple27	0.0019	0.0012	0.0025	0.95	0.026	0.0015	0.013
Pineapple28	0.00082	0.00059	0.00096	0.99	0.0012	0.0011	0.0013
Pineapple29	0.0008	0.0005	0.00076	1	0.00071	0.001	0.00068
Pineapple30	0.0015	0.0011	0.0018	0.99	0.0039	0.002	0.0017
Pineapple31	0.0014	0.00083	0.0015	0.99	0.004	0.0014	0.0024
Pineapple32	0.00085	0.00052	0.00096	0.99	0.0049	0.00086	0.0042
Pineapple33	0.0013	0.00073	0.0007	0.99	0.002	0.0015	0.0012
Pineapple34	0.005	0.0027	0.0092	0.78	0.16	0.0025	0.046
Pineapple35	0.00094	0.00056	0.00069	0.99	0.0017	0.0011	0.0015
Pineapple36	0.00095	0.00071	0.0015	0.99	0.0031	0.00096	0.0032
Pineapple37	0.0012	0.00066	0.0012	0.99	0.0035	0.0011	0.0031
Pineapple38	0.00062	0.00044	0.00092	0.99	0.001	0.00084	0.0012
Rocket1	0.0036	0.0019	0.0021	0.0038	0.94	0.00087	0.043
Rocket2	0.0088	0.0032	0.0021	0.028	0.88	0.0044	0.074
Rocket3	0.0051	0.0016	0.0012	0.011	0.93	0.0024	0.048
Rocket4	0.0005	0.0004	0.00046	0.00011	0.9	4.3e-05	0.094
Rocket5	0.0012	0.00076	0.00073	0.00052	0.93	0.00023	0.069
Rocket6	0.0048	0.003	0.0016	0.0089	0.9	0.0032	0.081
Rocket7	0.009	0.0041	0.0023	0.014	0.86	0.004	0.11
Rocket8	0.0084	0.0032	0.0025	0.08	0.83	0.0041	0.068
Rocket9	0.0067	0.0024	0.0021	0.041	0.86	0.0026	0.08
Rocket10	0.011	0.0033	0.002	0.015	0.93	0.005	0.031
Rocket11	0.014	0.0018	0.011	0.0033	0.9	0.0011	0.071
Rocket12	0.005	0.0016	0.004	0.0012	0.85	0.00074	0.14
Rocket13	0.014	0.0043	0.0035	0.012	0.92	0.0038	0.044
Rocket14	0.014	0.0045	0.0037	0.026	0.9	0.0035	0.053
Rocket15	1.2e-05	0.00019	1.1e-05	1.4e-06	0.99	0.00012	0.012
Rocket16	0.00023	0.00028	3.4e-05	5.9e-05	0.98	0.00087	0.014
Rocket17	0.037	0.011	0.093	0.02	0.77	0.0041	0.065
Rocket18	0.0042	0.0014	0.0027	0.023	0.85	0.00091	0.12
Rocket19	0.0021	0.0014	0.0018	0.0032	0.91	0.00047	0.077
Rocket20	0.0046	0.0012	0.00091	0.016	0.95	0.0026	0.025
Rocket21	0.0039	0.001	0.0012	0.0084	0.91	0.00083	0.07
Rocket22	0.00033	4.9e-05	0.00034	7.6e-05	0.99	4.2e-05	0.011
Rocket23	6.7e-05	1e-05	0.00026	1.9e-05	0.97	8.9e-06	0.031
Rocket24	0.0038	0.0015	0.0018	0.0016	0.98	0.00058	0.012
Rocket25	0.0036	0.0042	0.0067	0.0011	0.96	0.00016	0.027
Rocket26	0.0084	0.0015	0.012	0.0018	0.93	0.00027	0.049
Rocket27	3.1e-06	1.7e-06	1.5e-06	2.2e-06	1	8.6e-06	0.0016
Rocket28	0.0013	0.0012	0.0022	0.00039	0.84	8.9e-05	0.15
Rocket29	0.0062	0.0039	0.0015	0.0073	0.91	0.0041	0.065
Chicken1	0.1	0.4	0.021	0.0025	0.0036	0.46	0.0059
Chicken2	0.17	0.12	0.035	0.0094	0.013	0.62	0.02
Chicken3	0.15	0.1	0.037	0.009	0.012	0.67	0.017
Chicken4	0.023	0.0023	0.0004	0.00023	0.00056	0.97	0.0011
Chicken5	0.045	0.0058	0.013	0.021	0.044	0.85	0.026
Chicken6	0.0064	0.00087	0.012	0.00086	0.0025	0.98	0.0014
Chicken7	0.027	0.0047	0.0083	0.0067	0.014	0.93	0.0099
Chicken8	0.0064	0.00052	0.02	0.00099	0.0018	0.97	0.0015
Chicken9	0.015	0.0022	0.0085	0.0033	0.0051	0.96	0.0042
Chicken10	0.036	0.0099	0.017	0.014	0.018	0.89	0.011
Chicken11	0.076	0.036	0.14	0.041	0.057	0.62	0.036
Chicken12	0.03	0.0042	0.067	0.0054	0.01	0.88	0.0051
Chicken13	0.0097	0.00051	0.019	0.0009	0.002	0.97	0.0022
Chicken14	0.012	0.00054	0.0057	0.00072	0.0017	0.98	0.0026
Chicken15	0.011	0.00046	0.0036	0.0015	0.0033	0.98	0.0019
Spinach1	0.00036	0.00034	0.00025	0.00024	0.33	0.0003	0.67
Spinach2	0.0072	0.0024	0.015	0.0057	0.015	0.0019	0.95
Spinach3	6.1e-05	5.1e-05	0.00051	6.2e-05	0.054	1.8e-05	0.95
Spinach4	0.00049	0.0002	0.0036	0.0006	0.018	0.00023	0.98
Spinach5	0.0093	0.0018	0.022	0.004	0.044	0.0018	0.92
Spinach6	0.002	0.00048	0.012	0.0017	0.031	0.00048	0.95
Spinach7	1.7e-05	1.3e-05	0.0003	7.8e-05	0.0032	2.8e-05	1
Spinach8	0.00027	0.00037	0.00046	0.00014	0.009	0.00036	0.99
Spinach9	0.00012	6.6e-05	0.00088	7.4e-05	0.0038	8.1e-05	1
Spinach10	0.004	0.0013	0.007	0.0012	0.012	0.001	0.97
Spinach11	7.1e-05	2.6e-05	0.00039	5.3e-05	0.00077	2.5e-05	1
Spinach12	0.00086	0.0013	0.002	0.0013	0.015	0.0006	0.98
Spinach13	0.0013	0.0026	0.0049	0.0013	0.025	0.001	0.96
Spinach14	0.0003	0.00089	0.002	0.0004	0.013	0.00049	0.98
Spinach15	0.0019	0.0035	0.0071	0.00071	0.0038	0.00095	0.98
Spinach16	0.00066	0.0011	0.0024	0.00066	0.028	0.00057	0.97
Spinach17	0.0065	0.0052	0.014	0.0063	0.025	0.0036	0.94
Spinach18	0.00069	0.0004	0.0021	0.00083	0.057	0.0003	0.94
Spinach19	0.00096	0.0019	0.00063	0.00036	0.14	0.0012	0.86
Spinach20	0.00014	0.0016	0.00012	9.7e-05	0.28	0.0016	0.72
Spinach21	0.0026	0.00063	0.0068	0.0013	0.06	0.00042	0.93
Spinach22	0.0005	0.00026	0.0028	0.00036	0.1	0.00022	0.89
Spinach23	0.00033	0.00042	0.0016	0.00057	0.047	0.00026	0.95
Spinach24	0.00013	0.00011	0.00088	0.0003	0.018	6.3e-05	0.98
Spinach25	0.0013	0.0026	0.0049	0.0013	0.025	0.001	0.96
Spinach26	0.00053	0.00088	0.0026	0.00058	0.053	0.00036	0.94
Spinach27	0.0002	0.00029	0.00056	0.00028	0.2	6.7e-05	0.8
Spinach28	0.00055	0.001	0.00037	0.00018	0.058	0.00064	0.94
Spinach29	0.00019	0.00011	0.0011	0.00011	0.12	3.3e-05	0.88
Spinach30	0.00024	7.7e-05	0.0011	0.00018	0.056	5.4e-05	0.94
Spinach31	0.00084	0.00078	0.0051	0.00096	0.027	0.00054	0.96
Spinach32	0.00047	0.00038	0.0027	0.00041	0.14	0.00012	0.86
Spinach33	0.00027	0.00023	0.0014	0.00018	0.12	6.2e-05	0.87
Spinach34	0.00059	0.00043	0.0021	0.00094	0.15	0.00025	0.84
Spinach35	9.9e-06	1e-05	1.5e-05	1.3e-05	0.005	8.8e-06	0.99
Spinach36	1.8e-05	1.8e-05	0.00019	6.1e-05	0.029	1.9e-05	0.97
